# Supplementary material for: Mammals with Small Populations Do Not Exhibit Larger Genomes
Source: Mol Biol Evol. 2021 May 6;38(9):3737–41. doi: 10.1093/molbev/msab142 (PMC8382904; doi:10.1093/molbev/msab142)
Supplement: msab142_Supplementary_Data [file msab142_supplementary_data.zip]

Archive with 2 entries (2 files):
- mammals_supplement.docx
- RoddyEtAl.SuppTables.xlsx
