# Supplementary material for: Mammals with Small Populations Do Not Exhibit Larger Genomes
Source: Mol Biol Evol. 2021 May 6;38(9):3737–41. doi: 10.1093/molbev/msab142 (PMC8382904; doi:10.1093/molbev/msab142)
Supplement: msab142_Supplementary_Data [file msab142_supplementary_data.zip › RoddyEtAl.SuppTables.xlsx]

## Sheet: Table S1
Table S1. Dataset used in our analyes
Order	Family	Species	Estimated population size (individuals)	body mass (g)	BMR (ml O2 hr-1)	metabolism per mass (ml O2 hr-1 g-1)
Carnivora	Canidae	Canis_latrans	4.27477e+06	10000	2687	0.35
Carnivora	Canidae	Canis_lupus	508034	NA	NA	0.34
Artiodactyla	Bovidae	Bos_javanicus	1.26594e+06	NA	NA	NA
Primates	Pitheciidae	Callicebus_cupreus	3.37861e+06	NA	NA	NA
Artiodactyla	Camelidae	Camelus_bactrianus	11321.6	NA	NA	NA
Primates	Atelidae	Ateles_belzebuth	1.38996e+07	NA	NA	NA
Primates	Atelidae	Ateles_chamek	3.35916e+06	NA	NA	NA
Primates	Atelidae	Ateles_geoffroyi	1.5374e+07	NA	NA	NA
Primates	Atelidae	Ateles_paniscus	7.14108e+06	NA	NA	NA
Primates	Cebidae	Callithrix_jacchus	3.07075e+08	190	152	0.8
Primates	Cebidae	Cebuella_pygmaea	2.39919e+07	NA	NA	0.98
Rodentia	Cricetidae	Calomys_musculinus	2.2035e+08	16.9	27.6	1.63
Diprotodontia	Burramyidae	Cercartetus_nanus	2.98704e+08	70	60.2	0.86
Primates	Cercopithecidae	Cercocebus_galeritus	1.41945e+06	NA	NA	NA
Primates	Cercopithecidae	Cercocebus_torquatus	1.45692e+07	NA	NA	NA
Primates	Cercopithecidae	Cercopithecus_cephus	1.89017e+07	NA	NA	NA
Primates	Cercopithecidae	Cercopithecus_neglectus	8.60236e+07	NA	NA	NA
Primates	Cercopithecidae	Cercopithecus_nictitans	4.91776e+07	NA	NA	NA
Erinaceomorpha	Erinaceidae	Erinaceus_europaeus	3.93809e+08	750	337.5	0.42
Primates	Cercopithecidae	Erythrocebus_patas	1.80657e+06	3000	1068	NA
Artiodactyla	Bovidae	Bison_bison	2908.65	NA	NA	NA
Perissodactyla	Rhinocerotidae	Diceros_bicornis	1.25966e+06	NA	NA	NA
Didelphimorphia	Didelphidae	Didelphis_aurita	4.86266e+07	NA	NA	NA
Didelphimorphia	Didelphidae	Didelphis_marsupialis	5.16363e+08	1165	571	0.46
Didelphimorphia	Didelphidae	Didelphis_virginiana	1.02984e+08	2488	832	0.24
Proboscidea	Elephantidae	Elephas_maximus	757414	NA	NA	NA
Rodentia	Bathyergidae	Heterocephalus_glaber	14701282224	32	20.5	0.66
Rodentia	Heteromyidae	Heteromys_anomalus	6.02339e+07	69.3	100.5	1.45
Primates	Atelidae	Lagothrix_lagotricha	8.54872e+06	NA	NA	NA
Primates	Lemuridae	Eulemur_coronatus	583342	NA	NA	NA
Primates	Lemuridae	Eulemur_fulvus	5.67007e+06	2330	746	0.31
Primates	Lemuridae	Eulemur_macaco	452708	NA	NA	NA
Primates	Lemuridae	Eulemur_mongoz	2.42908e+06	NA	NA	NA
Primates	Lemuridae	Eulemur_rubriventer	1.70725e+06	NA	NA	NA
Rodentia	Bathyergidae	Bathyergus_suillus	4.1583e+06	620	303.8	0.48
Pilosa	Bradypodidae	Bradypus_variegatus	4.18078e+09	3790	686	0.18
Rodentia	Chinchillidae	Chinchilla_lanigera	3.47665e+07	NA	NA	0.7
Primates	Cebidae	Cebus_albifrons	5.21478e+07	NA	NA	NA
Primates	Cebidae	Sapajus_apella	2.55976e+08	NA	NA	NA
Primates	Cebidae	Cebus_capucinus	1.17544e+07	NA	NA	NA
Primates	Cebidae	Cebus_olivaceus	3.67943e+07	NA	NA	NA
Afrosoricida	Chrysochloridae	Chrysochloris_asiatica	145686020	44	51.5	1.2
Primates	Cercopithecidae	Colobus_polykomos	1.2363e+07	NA	NA	NA
Primates	Cercopithecidae	Colobus_satanas	9.38493e+06	NA	NA	NA
Cingulata	Dasypodidae	Dasypus_novemcinctus	3.47924e+08	3510	865	0.25
Cingulata	Dasypodidae	Dasypus_sabanicola	1.92813e+08	NA	NA	NA
Cingulata	Dasypodidae	Euphractus_sexcinctus	1.10986e+07	8190	1237	0.15
Rodentia	Bathyergidae	Cryptomys_hottentotus	2.59076e+09	75	67.5	0.78
Rodentia	Ctenomyidae	Ctenomys_opimus	8.06062e+07	214	109.7	NA
Dasyuromorphia	Dasyuridae	Dasyurus_maculatus	2.02577e+06	1782	588.1	0.33
Rodentia	Heteromyidae	Dipodomys_agilis	4.10926e+07	60.6	63.6	1.05
Rodentia	Heteromyidae	Dipodomys_deserti	4.95004e+07	106	92.2	0.9
Rodentia	Heteromyidae	Dipodomys_heermanni	8.16276e+07	63.3	73.2	1.16
Rodentia	Heteromyidae	Dipodomys_merriami	5.30547e+08	36.5	42.5	1.18
Rodentia	Heteromyidae	Dipodomys_microps	4.55805e+08	57.2	66.9	1.08
Rodentia	Heteromyidae	Dipodomys_ordii	1.01752e+09	46.8	64.2	1.31
Rodentia	Heteromyidae	Dipodomys_spectabilis	2.08985e+08	NA	NA	NA
Macroscelidea	Macroscelididae	Elephantulus_edwardii	2.11076e+08	50	54.5	1.09
Rodentia	Geomyidae	Geomys_attwateri	1.14169e+08	NA	NA	NA
Rodentia	Geomyidae	Geomys_breviceps	1.76984e+07	NA	NA	NA
Rodentia	Geomyidae	Geomys_bursarius	1922658550	NA	NA	0.82
Rodentia	Bathyergidae	Georychus_capensis	159716920	195	115.7	0.59
Primates	Lemuridae	Hapalemur_griseus	5.52108e+06	NA	NA	NA
Rodentia	Bathyergidae	Heliophobius_argenteocinereus	12797842622	NA	NA	0.85
Carnivora	Felidae	Felis_silvestris	1.156e+07	NA	NA	0.71
Primates	Galagidae	Sciurocheirus_alleni	32168.5	NA	NA	NA
Primates	Galagidae	Galago_senegalensis	7.96035e+08	171.5	137	0.75
Artiodactyla	Giraffidae	Giraffa_camelopardalis	3.43366e+06	NA	NA	NA
Primates	Hominidae	Gorilla_gorilla	369165	NA	NA	NA
Primates	Hylobatidae	Hylobates_agilis	1.64231e+06	NA	NA	NA
Primates	Hylobatidae	Hylobates_klossii	100465	NA	NA	NA
Primates	Hylobatidae	Hylobates_lar	2.8093e+06	NA	NA	NA
Didelphimorphia	Didelphidae	Marmosa_robinsoni	1.33241e+08	122	98	0.8
Didelphimorphia	Didelphidae	Marmosops_fuscatus	1.03741e+07	NA	NA	NA
Primates	Hylobatidae	Hylobates_moloch	124576	NA	NA	NA
Primates	Hylobatidae	Hylobates_muelleri	5.21449e+06	NA	NA	NA
Peramelemorphia	Peramelidae	Isoodon_macrourus	8.26762e+07	1551	574	0.37
Peramelemorphia	Peramelidae	Isoodon_obesulus	1.41901e+07	717	222	NA
Didelphimorphia	Didelphidae	Monodelphis_dimidiata	277152648	NA	NA	NA
Primates	Cercopithecidae	Miopithecus_talapoin	1.08863e+07	NA	NA	NA
Diprotodontia	Vombatidae	Lasiorhinus_latifrons	5.85564e+06	29917	2991.7	0.11
Primates	Lemuridae	Lemur_catta	1.32824e+07	NA	NA	NA
Primates	Lepilemuridae	Lepilemur_mustelinus	1.05768e+07	NA	NA	0.32
Lagomorpha	Leporidae	Lepus_brachyurus	1.14012e+07	NA	NA	NA
Artiodactyla	Bovidae	Litocranius_walleri	685658	NA	NA	NA
Primates	Cercopithecidae	Lophocebus_albigena	2.97774e+07	NA	NA	NA
Proboscidea	Elephantidae	Loxodonta_africana	2.84477e+07	NA	NA	NA
Carnivora	Canidae	Lycaon_pictus	105397	NA	NA	0.67
Carnivora	Felidae	Lynx_lynx	476553	NA	NA	NA
Primates	Cercopithecidae	Macaca_fascicularis	1.09857e+08	NA	NA	NA
Primates	Cercopithecidae	Macaca_fuscata	5.35528e+06	NA	NA	NA
Primates	Cercopithecidae	Macaca_maura	272973	NA	NA	NA
Primates	Cercopithecidae	Macaca_mulatta	7.28887e+07	NA	NA	0.36
Primates	Cercopithecidae	Macaca_nemestrina	1.95535e+07	NA	NA	NA
Primates	Cercopithecidae	Macaca_nigra	724049	NA	NA	NA
Primates	Cercopithecidae	Macaca_silenus	57565.1	NA	NA	NA
Primates	Cercopithecidae	Macaca_sylvanus	1.19164e+06	NA	NA	NA
Diprotodontia	Macropodidae	Macropus_giganteus	9.27206e+07	NA	NA	NA
Diprotodontia	Macropodidae	Macropus_robustus	2.6965e+08	29300	5684.2	0.18
Diprotodontia	Macropodidae	Macropus_rufogriseus	2.99206e+07	NA	NA	NA
Diprotodontia	Macropodidae	Macropus_rufus	1.65972e+07	32490	5848.2	0.18
Peramelemorphia	Thylacomyidae	Macrotis_lagotis	1.06721e+07	1294	450	0.35
Primates	Cercopithecidae	Mandrillus_sphinx	6.16099e+06	NA	NA	NA
Rodentia	Cricetidae	Microtus_montanus	4594523554	35.1	83.3	2.65
Rodentia	Cricetidae	Microtus_ochrogaster	2.90783e+10	46.7	79.1	1.74
Rodentia	Cricetidae	Microtus_oeconomus	7.69664e+10	33.7	100.9	2.99
Rodentia	Cricetidae	Microtus_oregoni	1.14137e+08	NA	NA	NA
Rodentia	Cricetidae	Microtus_pennsylvanicus	3.03533e+10	38.9	75.1	1.82
Artiodactyla	Cervidae	Muntiacus_muntjak	2.28429e+07	NA	NA	NA
Artiodactyla	Cervidae	Muntiacus_reevesi	1.18432e+06	NA	NA	NA
Didelphimorphia	Didelphidae	Marmosa_demerarae	2.89284e+08	NA	NA	NA
Rodentia	Caviidae	Microcavia_australis	3.21016e+09	NA	NA	NA
Primates	Cheirogaleidae	Microcebus_murinus	5.62659e+07	NA	NA	1.25
Rodentia	Cricetidae	Microtus_agrestis	1.89692e+10	28	63.6	NA
Rodentia	Cricetidae	Microtus_arvalis	136735805360	20	62	2.77
Rodentia	Cricetidae	Microtus_californicus	4.04312e+09	44	68.2	1.55
Pilosa	Myrmecophagidae	Myrmecophaga_tridactyla	13692265	30600	2607	0.09
Rodentia	Cricetidae	Microtus_longicaudus	4822221420	28.6	67.5	2.38
Rodentia	Muridae	Mus_spicilegus	5.47592e+08	NA	NA	NA
Carnivora	Mustelidae	Mustela_nivalis	5.62737e+08	NA	NA	2.68
Carnivora	Mustelidae	Mustela_putorius	6.2794e+06	NA	NA	0.82
Rodentia	Myocastoridae	Myocastor_coypus	9.38436e+08	NA	NA	NA
Rodentia	Cricetidae	Myodes_glareolus	3.06299e+10	NA	NA	2.61
Rodentia	Cricetidae	Myodes_rutilus	8.46581e+10	NA	NA	2.92
Rodentia	Cricetidae	Myodes_smithii	4.0396e+08	NA	NA	NA
Artiodactyla	Bovidae	Nanger_dama	286880	NA	NA	NA
Artiodactyla	Bovidae	Nanger_granti	3.77557e+06	NA	NA	NA
Primates	Cercopithecidae	Nasalis_larvatus	5.16763e+06	NA	NA	NA
Rodentia	Cricetidae	Neacomys_tenuipes	3.22388e+08	NA	NA	NA
Rodentia	Cricetidae	Oecomys_concolor	7.37825e+08	NA	NA	NA
Rodentia	Cricetidae	Oligoryzomys_nigripes	2.60186e+09	NA	NA	NA
Carnivora	Canidae	Nyctereutes_procyonoides	8.05875e+07	NA	NA	0.41
Primates	Lorisidae	Nycticebus_coucang	30098422	1160	273	0.25
Rodentia	Octodontidae	Octodon_degus	7.57456e+07	193	170.2	0.88
Lagomorpha	Leporidae	Oryctolagus_cuniculus	8.20984e+08	2000	1140	NA
Primates	Galagidae	Otolemur_crassicaudatus	3.62612e+08	950	412	0.47
Primates	Hominidae	Pan_troglodytes	3.09528e+06	NA	NA	0.26
Carnivora	Felidae	Panthera_leo	1.23615e+06	98000	16954	0.18
Carnivora	Felidae	Panthera_tigris	74849.8	137900	23995	0.18
Primates	Cercopithecidae	Papio_hamadryas	1.34335e+06	NA	NA	NA
Peramelemorphia	Peramelidae	Perameles_gunnii	1.72554e+07	NA	NA	NA
Peramelemorphia	Peramelidae	Perameles_nasuta	3.44965e+07	645	316	0.49
Primates	Lorisidae	Perodicticus_potto	4.20617e+07	964	327	0.36
Rodentia	Cricetidae	Peromyscus_crinitus	1.114e+09	15.9	25.1	1.42
Rodentia	Cricetidae	Peromyscus_maniculatus	8.60501e+09	22.8	36.9	1.9
Rodentia	Cricetidae	Peromyscus_polionotus	3.35504e+08	12	21.5	1.79
Diprotodontia	Phascolarctidae	Phascolarctos_cinereus	1.65246e+08	4765	1034	0.22
Rodentia	Echimyidae	Proechimys_guairae	7.85216e+07	NA	NA	NA
Rodentia	Echimyidae	Proechimys_guyannensis	2.88338e+09	NA	NA	NA
Rodentia	Echimyidae	Proechimys_semispinosus	1.59545e+08	498	313.7	0.63
Rodentia	Cricetidae	Phyllotis_darwini	4.74346e+08	NA	NA	1.21
Primates	Hominidae	Pongo_pygmaeus	490528	NA	NA	NA
Diprotodontia	Potoroidae	Potorous_tridactylus	2.69833e+06	976	416.4	0.45
Cingulata	Dasypodidae	Priodontes_maximus	3.50228e+06	45190	3028	0.07
Hyracoidea	Procaviidae	Procavia_capensis	6.5971e+10	2400	660	0.34
Carnivora	Procyonidae	Procyon_lotor	3.8505e+07	5075	1599	0.38
Carnivora	Felidae	Puma_concolor	447017	NA	NA	0.26
Artiodactyla	Cervidae	Rangifer_tarandus	4.686e+07	NA	NA	NA
Soricomorpha	Soricidae	Sorex_unguiculatus	2.4396e+09	NA	NA	NA
Primates	Cebidae	Saimiri_sciureus	1.14276e+08	875	801	0.87
Dasyuromorphia	Dasyuridae	Sarcophilus_harrisii	375051	5775	1325.4	0.28
Rodentia	Sciuridae	Sciurus_carolinensis	2.81594e+09	440	369.6	0.89
Dasyuromorphia	Dasyuridae	Sminthopsis_crassicaudata	2.41317e+08	16.4	25.1	1.31
Soricomorpha	Soricidae	Sorex_araneus	2.65889e+10	8.05	60.2	7.48
Rodentia	Octodontidae	Spalacopus_cyanus	344965545	135	106.8	1.74
Artiodactyla	Bovidae	Aepyceros_melampus	5.2463e+07	NA	NA	NA
Diprotodontia	Phalangeridae	Trichosurus_vulpecula	2.85859e+08	2005	731.6	0.32
Perissodactyla	Tapiridae	Tapirus_terrestris	1.16143e+07	NA	NA	NA
Artiodactyla	Suidae	Sus_scrofa	9.1869e+07	NA	NA	NA
Primates	Hylobatidae	Symphalangus_syndactylus	564185	NA	NA	NA
Pilosa	Myrmecophagidae	Tamandua_tetradactyla	6.65419e+07	3500	899	0.26
Perissodactyla	Tapiridae	Tapirus_bairdii	64202.8	NA	NA	NA
Perissodactyla	Tapiridae	Tapirus_indicus	87425.6	NA	NA	NA
Rodentia	Abrocomidae	Abrocoma_bennettii	7.85651e+06	NA	NA	NA
Rodentia	Cricetidae	Abrothrix_olivaceus	2.94041e+09	NA	NA	1.82
Carnivora	Felidae	Acinonyx_jubatus	105863	37900	8982	0.35
Rodentia	Cricetidae	Akodon_azarae	8.22673e+09	24	40.8	1.7
Primates	Atelidae	Alouatta_caraya	122778908	NA	NA	NA
Primates	Atelidae	Alouatta_palliata	3.30081e+07	4670	2055	0.43
Primates	Atelidae	Alouatta_pigra	779512	NA	NA	NA
Soricomorpha	Soricidae	Anourosorex_squamipes	2.31157e+08	NA	NA	NA
Rodentia	Muridae	Apodemus_agrarius	1.21773e+10	NA	NA	NA
Rodentia	Muridae	Apodemus_flavicollis	9.83953e+09	23.9	43.3	3.76
Rodentia	Muridae	Apodemus_sylvaticus	3933735429	23.9	43.3	2.59
Rodentia	Muridae	Arvicanthis_niloticus	7.13297e+10	NA	NA	NA
Rodentia	Cricetidae	Arvicola_amphibius	1.03734e+12	NA	NA	1.16
Rodentia	Geomyidae	Thomomys_bottae	10377482325	143	120.1	0.84
Rodentia	Geomyidae	Thomomys_monticola	1.48472e+08	NA	NA	NA
Rodentia	Geomyidae	Thomomys_talpoides	5.75423e+09	106.8	142	1.22
Artiodactyla	Bovidae	Tragelaphus_angasii	3.4791e+07	NA	NA	NA
Scandentia	Tupaiidae	Tupaia_glis	3.05605e+08	123	93.5	0.76
Carnivora	Felidae	Panthera_uncia	192112	NA	NA	NA
Carnivora	Canidae	Urocyon_cinereoargenteus	2.17153e+07	NA	NA	NA
Soricomorpha	Talpidae	Urotrichus_talpoides	1.42071e+09	NA	NA	NA
Carnivora	Ursidae	Ursus_arctos	479446	NA	NA	0.13
Artiodactyla	Camelidae	Vicugna_vicugna	2.5358e+06	NA	NA	NA
Diprotodontia	Vombatidae	Vombatus_ursinus	7.99343e+06	NA	NA	NA
Carnivora	Canidae	Vulpes_vulpes	6.93377e+07	4440	2442	0.53
Rodentia	Cricetidae	Zygodontomys_brevicauda	2.53242e+09	NA	NA	NA

## Sheet: Table S2
Table S2. Correlation between population size and genome size in 31 mammalian genera
Genus	n	⍴	P
Alouatta	3	0.866025	0.3333
Apodemus	3	-1	0.3333
Ateles	4	0.2	0.9167
Callithrix	2	-1	1
Canis	2	-1	1
Cebus	4	0	1
Cercocebus	2	1	1
Cercopithecus	3	1	0.3333
Colobus	2	NA	NA
Dasypus	2	-1	1
Didelphis	3	-1	0.3333
Dipodomys	7	0.178571	0.7131
Eulemur	5	0.1	0.95
Galago	2	1	1
Geomys	3	0.5	1
Hylobates	5	0	1
Isoodon	2	1	1
Macaca	8	0.084343	0.8426
Macropus	4	0.4	0.75
Microtus	9	-0.26667	0.4933
Muntiacus	2	-1	1
Mustela	2	1	1
Myodes	3	-0.5	1
Nanger	2	-1	1
Panthera	2	1	1
Perameles	2	1	1
Peromyscus	3	0.5	1
Proechimys	3	-0.5	1
Sorex	2	1	1
Tapirus	3	1	0.3333
Thomomys	3	1	0.3333
Only genera with 2 or more species with both available genome size and population size were included in this table. Both Colobus species with available data had the same genome size, and thus a correlation coefficient could not be calculated. All correlations were non-significant (P > 0.05). ⍴, Spearman’s rank correlation coefficient.

## Sheet: Table S3
Table S3. Correlation between population size and genome size in 32 mammalian families
Family	n	⍴	P
Atelidae	8	0.359288	0.3821
Bathyergidae	5	-0.1026	0.8696
Bovidae	7	0.035714	0.9635
Camelidae	2	1	1
Canidae	6	0.6	0.2417
Cebidae	7	-0.28571	0.556
Cercopithecidae	21	0.357724	0.1114
Cervidae	3	0.5	1
Cricetidae	24	-0.414	0.0443
Dasypodidae	4	0.6	0.4167
Dasyuridae	3	1	0.3333
Didelphidae	7	0.214286	0.6615
Echimyidae	3	-0.5	1
Elephantidae	2	1	1
Felidae	7	0.428571	0.3536
Galagidae	3	0.5	1
Geomyidae	6	0.314286	0.5639
Heteromyidae	8	0.238095	0.5821
Hominidae	3	-0.5	1
Hylobatidae	6	0.028571	1
Lemuridae	7	0.25	0.5948
Leporidae	2	-1	1
Lorisidae	2	-1	1
Macropodidae	4	0.4	0.75
Muridae	5	0.3	0.6833
Mustelidae	2	1	1
Myrmecophagidae	2	-1	1
Octodontidae	2	-1	1
Peramelidae	4	0.4	0.75
Soricidae	3	1	0.3333
Tapiridae	3	1	0.3333
Vombatidae	2	-1	1
Only families with 2 or more species with both available genome size and population size were included in this table. All correlations were non-significant (P > 0.05). ⍴, Spearman’s rank correlation coefficient.

## Sheet: Table S4
Table S4. Correlation between population size and genome size in 14 mammalian orders
Order	n	⍴	P
Artiodactyla	14	-0.0022	1
Carnivora	17	0.403434	0.1083
Cingulata	4	0.6	0.4167
Dasyuromorphia	3	1	0.3333
Didelphimorphia	7	0.214286	0.6615
Diprotodontia	10	-0.17576	0.632
Lagomorpha	2	-1	1
Peramelemorphia	5	0.7	0.2333
Perissodactyla	4	1	0.08333
Pilosa	3	-0.5	1
Primates	60	0.251959	0.05213
Proboscidea	2	1	1
Rodentia	59	-0.3811	0.002902
Soricomorpha	4	0.948683	0.05132
Only orders with 2 or more species with both available genome size and population size were included in this table. The correlation was only significant for Rodentia (P < 0.05). ⍴, Spearman’s rank correlation coefficient.

## Sheet: Table S5
PanTHERIA	VertLife phylogenies
Callithrix pygmaea	Cebuella pygmaea
Plecturocebus cupreus	Callicebus cupreus
Cheracebus torquatus	Callicebus torquatus
Antrozous dubiaquercus	Bauerus dubiaquercus
Aeorestes cinereus	Lasiurus cinereus
Dasypterus insularis	Lasiurus insularis
Dasypterus ega	Lasiurus ega
Dasypterus intermedius	Lasiurus intermedius
Dasypterus xanthinus	Lasiurus xanthinus
Galago alleni	Sciurocheirus alleni
Dipodillus campestris	Gerbillus campestris
Ateles belzebuth chamek	Ateles chamek
Hypsugo savii	Pipistrellus savii
Notamacropus parma	Macropus parma
Osphranter robustus	Macropus robustus
Notamacropus rufogriseus	Macropus rufogriseus
Osphranter rufus	Macropus rufus
Gardnerycteris crenulatum	Mimon crenulatum
Micoureus demerarae	Marmosa demerarae
Eothenomys smithii	Myodes smithii
Neoromicia nanus	Neoromicia nana
Neoromicia somalicus	Neoromicia somalica
Proechimys trinitatis	Proechimys trinitatus
Perimyotis subflavus	Pipistrellus subflavus
Scotoecus hindei	Scotoecus hirundo
Carlito syrichta	Tarsius syrichta
Artibeus cinereus	Dermanura cinereus
Artibeus glaucus	Dermanura glaucus
Artibeus phaeotis	Dermanura phaeotis
Artibeus toltecus	Dermanura toltecus
Artibeus glaucus watsoni	Dermanura watsoni
Micronycteris nicefori	Trinycteris nicefori
Eptesicus sagittula	Vespadelus darlingtoni
Eptesicus regulus	Vespadelus regulus
